# Supplementary material for: ﻿Redescription of Apocorophiumacutum (Crustacea, Amphipoda, Corophiidae) with material from type locality and key of world Apocorophium species
Source: Zookeys. 2022 Jun 17;1106:101–19. doi: 10.3897/zookeys.1106.83340 (PMC9848803; doi:10.3897/zookeys.1106.83340)
Supplement: XML Treatment for Apocorophium acutum [file zookeys.1106.83340-treatment1.xml]

<!DOCTYPE tp:taxon-treatment
  PUBLIC "-//TaxonX//DTD Taxonomic Treatment Publishing DTD v0 20100105//EN" "tax-treatment-NSO.dtd">
<tp:taxon-treatment xmlns:tp="http://www.plazi.org/taxpub"><tp:treatment-meta><kwd-group><label>Taxon classification</label><kwd>
                  <named-content content-type="kingdom">Animalia</named-content>
                </kwd><kwd>
                  <named-content content-type="order">Amphipoda</named-content>
                </kwd><kwd>
                  <named-content content-type="family">Corophiidae</named-content>
                </kwd></kwd-group><mixed-citation publication-type="journal"><person-group><name><surname>Gouillieux</surname><given-names>Benoit</given-names></name><name><surname>Blanchet</surname><given-names>Hugues</given-names></name><name><surname>Gonzalez</surname><given-names>Patrice</given-names></name></person-group><article-title>﻿Redescription of <italic><tp:taxon-name><tp:taxon-name-part taxon-name-part-type="genus" reg="Apocorophium">Apocorophium</tp:taxon-name-part><tp:taxon-name-part taxon-name-part-type="species" reg="acutum">acutum</tp:taxon-name-part></tp:taxon-name></italic> (<tp:taxon-name><tp:taxon-name-part taxon-name-part-type="subphylum">Crustacea</tp:taxon-name-part></tp:taxon-name>, <tp:taxon-name><tp:taxon-name-part taxon-name-part-type="order">Amphipoda</tp:taxon-name-part></tp:taxon-name>, <tp:taxon-name><tp:taxon-name-part taxon-name-part-type="family">Corophiidae</tp:taxon-name-part></tp:taxon-name>) with material from type locality and key of world <italic><tp:taxon-name><tp:taxon-name-part taxon-name-part-type="genus" reg="Apocorophium">Apocorophium</tp:taxon-name-part></tp:taxon-name></italic> species</article-title><source>Zookeys</source><day>17</day><month>06</month><year>2022</year><volume>1106</volume><fpage>101</fpage><lpage>119</lpage><pub-id pub-id-type="doi">10.3897/zookeys.1106.83340</pub-id></mixed-citation></tp:treatment-meta><tp:nomenclature><label>﻿</label><tp:taxon-name>
                <object-id xmlns:xlink="http://www.w3.org/1999/xlink" content-type="arpha" xlink:type="simple">97590B10-F1C0-54ED-B993-47EF1973334C</object-id>
                <tp:taxon-name-part taxon-name-part-type="genus" reg="Apocorophium">Apocorophium</tp:taxon-name-part>
                <tp:taxon-name-part taxon-name-part-type="species" reg="acutum">acutum</tp:taxon-name-part>
              </tp:taxon-name><tp:taxon-authority>(Chevreux, 1908)</tp:taxon-authority><tp:nomenclature-citation-list><tp:nomenclature-citation><tp:taxon-name>
                    <tp:taxon-name-part taxon-name-part-type="genus" reg="Corophium">Corophium</tp:taxon-name-part>
                    <tp:taxon-name-part taxon-name-part-type="species" reg="acutum">acutum</tp:taxon-name-part>
                  </tp:taxon-name><comment><xref ref-type="bibr" rid="B7">Chevreux 1908</xref>: 75 (original description), fig. 6.—1910: 271, h.—<xref ref-type="bibr" rid="B9">Chevreux and Fage 1925</xref>: 366–367, figs 359, 374.—<xref ref-type="bibr" rid="B30">Poisson and Legueux 1926</xref>: 320–325, figs 5,6 (Banyuls form).—<xref ref-type="bibr" rid="B34">Schellenberg 1928</xref>: 672–673.—<xref ref-type="bibr" rid="B35">Shoemaker 1934</xref>: 26–27.—<xref ref-type="bibr" rid="B10">Crawford 1937</xref>: 624–625.—<xref ref-type="bibr" rid="B32">Ruffo 1938</xref>: 147–148.—<xref ref-type="bibr" rid="B33">Salfi 1939</xref>: 31–62, figs 1–7.—<xref ref-type="bibr" rid="B36">Shoemaker 1947</xref>: 59, fig. 9.—<xref ref-type="bibr" rid="B18">Hurley 1954</xref>: 439–442, figs 2, 3 (in part).—<xref ref-type="bibr" rid="B3">Barnard 1969</xref>: 42.—<xref ref-type="bibr" rid="B5">Bousfield 1973</xref>: 205, fig. LXIV.—<xref ref-type="bibr" rid="B24">Lincoln 1979</xref>: 534, fig. 256 (in part).— <xref ref-type="bibr" rid="B11">Dickinson et al. 1980</xref>: 12.—<xref ref-type="bibr" rid="B28">Myers 1982</xref> (in Ruffo ed.): male 188–190, fig. 126.—<xref ref-type="bibr" rid="B4">Barnard and Karaman 1991</xref>: 185.</comment></tp:nomenclature-citation><tp:nomenclature-citation><tp:taxon-name>
                    <tp:taxon-name-part taxon-name-part-type="genus" reg="Apocorophium">Apocorophium</tp:taxon-name-part>
                    <tp:taxon-name-part taxon-name-part-type="species" reg="acutum">acutum</tp:taxon-name-part>
                  </tp:taxon-name><comment><xref ref-type="bibr" rid="B6">Bousfield and Hoover 1997</xref>: 123–125, fig. 35.— <xref ref-type="bibr" rid="B27">Lowry and Stoddart 2003</xref>: 88.— <xref ref-type="bibr" rid="B31">Ren 2006</xref>: 296–297, fig. 117.— <xref ref-type="bibr" rid="B2">Bano and Kazmi 2012</xref>: 113.—<xref ref-type="bibr" rid="B17">Hossain and Hughes 2016</xref>: 376–381, figs 2–5.</comment></tp:nomenclature-citation><tp:nomenclature-citation><tp:taxon-name>
                    <tp:taxon-name-part taxon-name-part-type="genus" reg="Corophium"/>
                    <tp:taxon-name-part taxon-name-part-type="species" reg="acutum"/>
                  </tp:taxon-name><comment>Not <tp:taxon-name><tp:taxon-name-part taxon-name-part-type="genus" reg="Corophium">Corophium</tp:taxon-name-part><tp:taxon-name-part taxon-name-part-type="species" reg="acutum">acutum</tp:taxon-name-part></tp:taxon-name><xref ref-type="bibr" rid="B30">Poisson and Legueux 1926</xref>: 320–325, figs 5, 6 (Caen form).—<xref ref-type="bibr" rid="B28">Myers 1982</xref> (in Ruffo ed.): female 188–190, fig. 126. </comment></tp:nomenclature-citation><tp:nomenclature-citation><tp:taxon-name>
                    <tp:taxon-name-part taxon-name-part-type="genus" reg="Apocorophium"/>
                    <tp:taxon-name-part taxon-name-part-type="species" reg="acutum"/>
                  </tp:taxon-name><comment>Doubtful <tp:taxon-name><tp:taxon-name-part taxon-name-part-type="genus" reg="Apocorophium">Apocorophium</tp:taxon-name-part><tp:taxon-name-part taxon-name-part-type="species" reg="acutum">acutum</tp:taxon-name-part></tp:taxon-name><xref ref-type="bibr" rid="B19">Jung and Kim 2007</xref>: 247–250, fig. 1.— <xref ref-type="bibr" rid="B12">Demicheli and Verdi: 2018</xref>, 1169–1173, figs 1–3. </comment></tp:nomenclature-citation></tp:nomenclature-citation-list></tp:nomenclature><tp:treatment-sec sec-type="material" id="SECID0EMAAE"><title>Material examined.</title><p>Algeria • 6 brooding females and 1 juvenile; Bône (type locality); 4 May 1900; <named-content xmlns:xlink="http://www.w3.org/1999/xlink" content-type="dwc:institutional_code" xlink:title="Muséum national d’Histoire naturelle" xlink:href="http://grbio.org/institution/museum-national-dhistoire-naturelle-2" xlink:type="simple">MNHN</named-content>-IU-2013-19982; campaign MELITA, St. 677 “Melita II”, on concrete blocks removed from the harbor • 1 female, same data as for preceding; <named-content xmlns:xlink="http://www.w3.org/1999/xlink" content-type="dwc:institutional_code" xlink:title="Muséum national d’Histoire naturelle" xlink:href="http://grbio.org/institution/museum-national-dhistoire-naturelle-2" xlink:type="simple">MNHN</named-content>-IU-2016-3401; dissected brooding specimen.</p><p>France • many males and females; Arcachon Bay / station “bouée 13”; <named-content xmlns:xlink="http://www.w3.org/1999/xlink" content-type="dwc:verbatimCoordinates" xlink:type="simple"><named-content content-type="geo-json" specific-use="{&#34;type&#34;:&#34;Point&#34;,&#34;coordinates&#34;:[-1.235167,44.635333]}" id="NCID0EBBAE" xlink:type="simple">44°38'07.20"N, 001°14'06.60"W</named-content></named-content>; 2 m depth; 20 September 2014; Benoit Gouillieux leg.; mussels, hand-collected on submerged part of a navigation buoy; <named-content xmlns:xlink="http://www.w3.org/1999/xlink" content-type="dwc:institutional_code" xlink:title="Muséum national d’Histoire naturelle" xlink:href="http://grbio.org/institution/museum-national-dhistoire-naturelle-2" xlink:type="simple">MNHN</named-content>-IU-2016-3426 and <named-content xmlns:xlink="http://www.w3.org/1999/xlink" content-type="dwc:institutional_code" xlink:title="Muséum national d’Histoire naturelle" xlink:href="http://grbio.org/institution/museum-national-dhistoire-naturelle-2" xlink:type="simple">MNHN</named-content>-IU-2016-3427 • many males and females; Arcachon Bay / station “Arcachon harbor”; <named-content xmlns:xlink="http://www.w3.org/1999/xlink" content-type="dwc:verbatimCoordinates" xlink:type="simple"><named-content content-type="geo-json" specific-use="{&#34;type&#34;:&#34;Point&#34;,&#34;coordinates&#34;:[-1.151831,44.660147]}" id="NCID0ETBAE" xlink:type="simple">44°39'36.53"N, 001°09'06.59"W</named-content></named-content>; 0.5 m depth; 20 February 2020; Benoit Gouillieux leg.; on floating pontoons in harbor • 414 specimens; Arcachon Bay / station “blockhaus”; <named-content xmlns:xlink="http://www.w3.org/1999/xlink" content-type="dwc:verbatimCoordinates" xlink:type="simple"><named-content content-type="geo-json" specific-use="{&#34;type&#34;:&#34;Point&#34;,&#34;coordinates&#34;:[-1.237539,44.566778]}" id="NCID0E2BAE" xlink:type="simple">44°34'00.40"N, 001°14'15.14"W</named-content></named-content>; 5 m depth; between May 2018 and April 2019; Benoit Gouillieux leg.; with <tp:taxon-name><tp:taxon-name-part taxon-name-part-type="class">Hydrozoa</tp:taxon-name-part></tp:taxon-name><italic><tp:taxon-name><tp:taxon-name-part taxon-name-part-type="genus" reg="Amphisbetia">Amphisbetia</tp:taxon-name-part><tp:taxon-name-part taxon-name-part-type="species" reg="operculata">operculata</tp:taxon-name-part></tp:taxon-name></italic> (Linnaeus, 1758) • many males and females; Trébeurden / harbor; <named-content xmlns:xlink="http://www.w3.org/1999/xlink" content-type="dwc:verbatimCoordinates" xlink:type="simple"><named-content content-type="geo-json" specific-use="{&#34;type&#34;:&#34;Point&#34;,&#34;coordinates&#34;:[-3.586031,48.770058]}" id="NCID0ETCAE" xlink:type="simple">48°46'12.21"N, 003°35'09.71"W</named-content></named-content>; 0.5 m depth; 1 February 2020; Gabin Droual leg.; on floating pontoons (Port); <named-content xmlns:xlink="http://www.w3.org/1999/xlink" content-type="dwc:institutional_code" xlink:title="Muséum national d’Histoire naturelle" xlink:href="http://grbio.org/institution/museum-national-dhistoire-naturelle-2" xlink:type="simple">MNHN</named-content>-IU-2016-3392.</p></tp:treatment-sec><tp:treatment-sec sec-type="description" id="SECID0E4CAE"><title>Description</title><p><bold>(Figs <xref ref-type="fig" rid="F2">2</xref>–<xref ref-type="fig" rid="F5">5</xref>).</bold> Based on adults females, Chevreux collection, <named-content xmlns:xlink="http://www.w3.org/1999/xlink" content-type="dwc:institutional_code" xlink:title="Muséum national d’Histoire naturelle" xlink:href="http://grbio.org/institution/museum-national-dhistoire-naturelle-2" xlink:type="simple">MNHN</named-content>-IU-2016-3401 and <named-content xmlns:xlink="http://www.w3.org/1999/xlink" content-type="dwc:institutional_code" xlink:title="Muséum national d’Histoire naturelle" xlink:href="http://grbio.org/institution/museum-national-dhistoire-naturelle-2" xlink:type="simple">MNHN</named-content>-IU-2013-19982, Bône, Algeria, 4 May 1900, campaign MELITA, St. 677 “Melita II”, type locality.</p><p><bold>Head. <italic>Head</italic></bold> with rostrum pointed distally, triangular in dorsal view, reaching lateral ridge of head. <bold><italic>Eyes</italic></bold> visible in alcohol. <bold><italic>Antenna 1</italic></bold> weakly setose; peduncular article 1 rectangular, ventral margin with three robust setae, dorsomedial margin with two robust setae; length ratio of peduncular articles 1–3 = 1.00 : 0.72 : 0.31; flagellum 5-articulate, shorter than peduncle, articles 2–4 with a small aesthetascs ventrodistally. <bold><italic>Antenna 2</italic></bold> peduncular article 3 wider than long, with a pair of mediodistal robust setae; peduncular article 4 with three solitary robust setae; peduncular article 5 with a robust seta medially and a small process mediodistally; flagellum 3-articulate, distal article tiny with two robust setae. <bold><italic>Lower lip</italic></bold> inner lobe subovate, coalescent proximally, rounded apically; mandibular process small and blunt; both lobes covered with patch of pubescence medially. <bold><italic>Right mandible</italic></bold> well developed, incisor process and lacinia mobilis produced inward, bluntly tridentate; accessory setal row with three curved, finely pectinate blades, followed by tuft of pappose setae and a brush-like seta; molar well developed, massive, truncate; palp biarticulate, proximal segment shorter than distal, with 1 finely plumose seta apically, distal segment slender, with pubescence medially and long plumose seta apically. <bold><italic>Left mandible</italic></bold> similar, except for molar process which presents 2 additional blades. <bold><italic>Maxilla 1</italic></bold> outer plate armed with seven setal-teeth apically; palp biarticulate, proximal segment short, distal one extending beyond end of outer lobe, with row of seven distal setae. <bold><italic>Maxilla 2</italic></bold> inner plate with longitudinal row of pinnate setae on inner and distal margins; outer plate extending beyond end of inner one, with row of pinnate setae on distal margin. <bold><italic>Maxilliped</italic></bold> inner plate slender and elongate, basal portion with row of about nine plumose setae, inner margin with four and two pinnate setae; outer plate not reaching distal end of palp article 2, basal portion with row of about ten plumose setae, inner margin densely setose; palp 4-articulate, article 2 elongate, about three times as long as wide, inner margin densely setose, outer margin with one plumose seta distally, article 3 with rounded distal corner, distal article small, 0.24× article 3, with apical setae.</p><fig id="F2" position="float" orientation="portrait"><object-id xmlns:xlink="http://www.w3.org/1999/xlink" content-type="doi" xlink:type="simple">10.3897/zookeys.1106.83340.figure2</object-id><object-id xmlns:xlink="http://www.w3.org/1999/xlink" content-type="arpha" xlink:type="simple">117D31FC-3E6F-5C68-B6A4-FC8F1F2AC3DF</object-id><label>Figure 2.</label><caption><p><italic><tp:taxon-name><tp:taxon-name-part taxon-name-part-type="genus" reg="Apocorophium">Apocorophium</tp:taxon-name-part><tp:taxon-name-part taxon-name-part-type="species" reg="acutum">acutum</tp:taxon-name-part></tp:taxon-name></italic> (Chevreux, 1908). (<bold>A–C</bold>) brooding female, BL = 3.19 mm, <named-content xmlns:xlink="http://www.w3.org/1999/xlink" content-type="dwc:institutional_code" xlink:title="Muséum national d’Histoire naturelle" xlink:href="http://grbio.org/institution/museum-national-dhistoire-naturelle-2" xlink:type="simple">MNHN</named-content>-IU-2013-19982, Bône (<bold>D</bold>) male, BL = 2.32 mm, <named-content xmlns:xlink="http://www.w3.org/1999/xlink" content-type="dwc:institutional_code" xlink:title="Muséum national d’Histoire naturelle" xlink:href="http://grbio.org/institution/museum-national-dhistoire-naturelle-2" xlink:type="simple">MNHN</named-content>-IU-2016-3392, Trébeurden (<bold>E–K</bold>) female, BL = 3.55 mm, <named-content xmlns:xlink="http://www.w3.org/1999/xlink" content-type="dwc:institutional_code" xlink:title="Muséum national d’Histoire naturelle" xlink:href="http://grbio.org/institution/museum-national-dhistoire-naturelle-2" xlink:type="simple">MNHN</named-content>-IU-2016-3401, Bône. <bold>A</bold> head and antenna 1, dorsal view <bold>B</bold> left antenna 1, outer view <bold>C</bold> right female antenna 2, inner view <bold>D</bold> right male antenna 2, inner view <bold>E</bold> maxilla 2 <bold>F</bold> left mandible <bold>G</bold> right mandible <bold>H</bold> maxilliped <bold>I</bold> maxilla 1 <bold>J</bold> upper lip <bold>K</bold> lower lip. Scale bars: 0.1 mm.</p></caption><graphic xmlns:xlink="http://www.w3.org/1999/xlink" xlink:href="zookeys-1106-101_article-83340__-g002.jpg" position="float" orientation="portrait" xlink:type="simple" id="oo_703033.jpg"><uri content-type="original_file" xlink:type="simple">https://binary.pensoft.net/fig/703033</uri></graphic></fig><p><bold><italic>Pereon</italic>. <italic>Gnathopod 1</italic></bold> subchelate; coxa ventral margin with three long plumose setae, anterior margin with two simple setae; basis anterior margin unarmed, posterodistal corner with unequal setae; ischium quadrate, with long pinnate setae posterodistally; merus short, with long pinnate setae posterodistally; carpus slightly narrowing distally, anterior margin with one median and two distal simple setae, posterior margin with two rows of pinnate setae; propodus 0.9× carpus, posterior margin slightly convex, medial portion with pectinate setae, palm transverse, slightly convex, edge laminar and transversally striated, limited posteriorly by two robust setae; dactylus falcate. <bold><italic>Gnathopod 2</italic></bold> simple; coxa small, with one long simple seta anteriorly; basis subrectangular, anterodistal and posterodistal corners with a simple seta; ischium flat, depressed, posterodistal corner with a simple seta; merus convexly curved posteriorly, with two rows of long pinnate setae along posterior margin and medial portion; carpus isosceles triangle in shape, strongly widening distally, with two small simple and few long pinnate setae posterodistally; propodus weakly narrowing distally, 1.6× carpus, proximal third of medial portion with oblique row of pinnate setae, anterior and posterior margins sparsely setose, posterodistal corner with simple and plumose setae; dactylus short, flexor margin with two teeth and simple setae.</p><fig id="F3" position="float" orientation="portrait"><object-id xmlns:xlink="http://www.w3.org/1999/xlink" content-type="doi" xlink:type="simple">10.3897/zookeys.1106.83340.figure3</object-id><object-id xmlns:xlink="http://www.w3.org/1999/xlink" content-type="arpha" xlink:type="simple">42B0C71D-AFD3-5D7F-9A62-03395AE52BA9</object-id><label>Figure 3.</label><caption><p><italic><tp:taxon-name><tp:taxon-name-part taxon-name-part-type="genus" reg="Apocorophium">Apocorophium</tp:taxon-name-part><tp:taxon-name-part taxon-name-part-type="species" reg="acutum">acutum</tp:taxon-name-part></tp:taxon-name></italic> (Chevreux, 1908), female BL = 3.55 mm, <named-content xmlns:xlink="http://www.w3.org/1999/xlink" content-type="dwc:institutional_code" xlink:title="Muséum national d’Histoire naturelle" xlink:href="http://grbio.org/institution/museum-national-dhistoire-naturelle-2" xlink:type="simple">MNHN</named-content>-IU-2016-3401. <bold>A</bold> right gnathopod 1, inner view <bold>B</bold> right gnathopod 2, outer view <bold>C–G</bold> right pereopods 3–7, outer view. Scale bars: 0.1 mm.</p></caption><graphic xmlns:xlink="http://www.w3.org/1999/xlink" xlink:href="zookeys-1106-101_article-83340__-g003.jpg" position="float" orientation="portrait" xlink:type="simple" id="oo_703034.jpg"><uri content-type="original_file" xlink:type="simple">https://binary.pensoft.net/fig/703034</uri></graphic></fig><p><bold><italic>Pereopod 3</italic></bold> coxa small; basis weakly expanded medially, anterior margin with two setules, posterior margin bare, posterodistal corner with cluster of simple setae; merus anterodistal corner with cluster of simple setae, posterior margin with one medial and one distal simple seta; carpus small, subtriangular, with setae on anterior margin; propodus about twice as long as carpus, posterior margin and anterodistal corner with simple setae; dactylus simple, subequal in length to carpus and propodus length together. <bold><italic>Pereopod 4</italic></bold> similar to pereopod 3, except basis anterior margin slightly more setose. <bold><italic>Pereopod 5</italic></bold> coxa depressed, much wider than long, narrowing distally; basis slightly widened medially, anterior margin weakly setose, posterior margin with one setule; merus widening distally, antero and posterodistal corners with simple setae; carpus short, with two oblique rows of three proximal and four distal robust setae respectively; propodus about four times as long as wide, weakly setose; dactylus short. <bold><italic>Pereopod 6</italic></bold> similar to pereopod 5, but about 1.3× longer; basis more subrectangular, with a row of setules and four plumose setae. <bold><italic>Pereopod 7</italic></bold> elongate, much longer than either pereopod 5 or 6; basis elongate-ovate, moderately expanded anteriorly, densely setose along both margins with long plumose setae; ischium to propodus linear and rectangular; length ratio of articles 2–7 = 1.00 : 0.26 : 0.52 : 0.5 : 0.56 : 0.16.</p><fig id="F4" position="float" orientation="portrait"><object-id xmlns:xlink="http://www.w3.org/1999/xlink" content-type="doi" xlink:type="simple">10.3897/zookeys.1106.83340.figure4</object-id><object-id xmlns:xlink="http://www.w3.org/1999/xlink" content-type="arpha" xlink:type="simple">FF8A0D4E-107B-5771-A0AD-08815C3C474D</object-id><label>Figure 4.</label><caption><p><italic><tp:taxon-name><tp:taxon-name-part taxon-name-part-type="genus" reg="Apocorophium">Apocorophium</tp:taxon-name-part><tp:taxon-name-part taxon-name-part-type="species" reg="acutum">acutum</tp:taxon-name-part></tp:taxon-name></italic> (Chevreux, 1908), female BL = 3.55 mm, <named-content xmlns:xlink="http://www.w3.org/1999/xlink" content-type="dwc:institutional_code" xlink:title="Muséum national d’Histoire naturelle" xlink:href="http://grbio.org/institution/museum-national-dhistoire-naturelle-2" xlink:type="simple">MNHN</named-content>-IU-2016-3401 <bold>A</bold> pleotelson, dorsal view <bold>B</bold> uropod 1, dorsal view <bold>C</bold> uropod 2, ventral view <bold>D</bold> uropod 3, dorsal view <bold>E</bold> right epimeral plates 1–3, outer view <bold>F</bold> pleopod 1, dorsal view. Scale bars: 0.2 mm (<bold>A</bold>); 0.1 mm (<bold>B, D–F</bold>); 0.05 mm (<bold>C</bold>).</p></caption><graphic xmlns:xlink="http://www.w3.org/1999/xlink" xlink:href="zookeys-1106-101_article-83340__-g004.jpg" position="float" orientation="portrait" xlink:type="simple" id="oo_703035.jpg"><uri content-type="original_file" xlink:type="simple">https://binary.pensoft.net/fig/703035</uri></graphic></fig><p><bold>Pleon. <italic>Epimera 1–2</italic></bold> subovate, ventral margins rounded, with long plumose setae; <bold><italic>epimeron 3</italic></bold> subrectangular, distinctly longer than epimera 1–2, ventral margin bare, hind margin with many long simple setae. <bold><italic>Urosomites 1–3</italic></bold> fused, without notch laterally; uropod 1 arising mainly ventrally. <bold><italic>Uropod 1</italic></bold> peduncle rectangular, about 2.2× outer ramus, ventrodistal process present, triangular, blunt, lateral margin with row of robust setae, proximal ones short and setae like, medial margin bare except a small distal robust seta; outer ramus slightly shorter than inner, lateral margin with six robust setae, medial margin bare, three subdistal robust setae, the middle one the longest; inner ramus slightly curved medially, lateral margin with four robust setae, medial margin bare, three subdistal robust setae, the middle one the longest. <bold><italic>Uropod 2</italic></bold> peduncle longer than rami, without ventrodistal process, outer margin with setae on distal half; rami with one distal robust seta; outer ramus slightly shorter than inner with simple setae marginally. <bold><italic>Uropod 3</italic></bold> uniramous, peduncle short, broad, with three simple setae on outer margin; ramus subelliptical, narrowing distally, margins with unequal simple setae. <bold><italic>Telson</italic></bold> fleshy, thickened, grooved centrally, subtriangular, broadest in middle.</p><fig id="F5" position="float" orientation="portrait"><object-id xmlns:xlink="http://www.w3.org/1999/xlink" content-type="doi" xlink:type="simple">10.3897/zookeys.1106.83340.figure5</object-id><object-id xmlns:xlink="http://www.w3.org/1999/xlink" content-type="arpha" xlink:type="simple">D80455D6-BA92-58A4-85AD-559E57040F5B</object-id><label>Figure 5.</label><caption><p><italic><tp:taxon-name><tp:taxon-name-part taxon-name-part-type="genus" reg="Apocorophium">Apocorophium</tp:taxon-name-part><tp:taxon-name-part taxon-name-part-type="species" reg="acutum">acutum</tp:taxon-name-part></tp:taxon-name></italic> (Chevreux, 1908), specimens from Arcachon Bay, station “bouée 13”, France, 20/09/2014 <bold>A</bold> male specimen, lateral view <bold>B</bold> female head, dorsal view <bold>C</bold> female antenna 1 and 2, inner view <bold>D</bold> male antenna 1 and 2, inner view <bold>E</bold> mandibles <bold>F</bold> female pleotelson, dorsolateral view showing vestigial notch (dotted edge) <bold>G</bold> female, telson, dorsal view. Scale bars: 0.5 mm (<bold>A</bold>); 0.250 mm (<bold>B–D</bold>); 0.05 mm (<bold>E</bold>); 0.1 mm (<bold>F, G</bold>).</p></caption><graphic xmlns:xlink="http://www.w3.org/1999/xlink" xlink:href="zookeys-1106-101_article-83340__-g005.jpg" position="float" orientation="portrait" xlink:type="simple" id="oo_703036.jpg"><uri content-type="original_file" xlink:type="simple">https://binary.pensoft.net/fig/703036</uri></graphic></fig><p><bold><italic>Male</italic></bold> (sexually dimorphic characters, based on specimens from Trébeurden, France, 1 February 2020, <named-content xmlns:xlink="http://www.w3.org/1999/xlink" content-type="dwc:institutional_code" xlink:title="Muséum national d’Histoire naturelle" xlink:href="http://grbio.org/institution/museum-national-dhistoire-naturelle-2" xlink:type="simple">MNHN</named-content>-IU-2016-3392).</p><p><bold><italic>Antenna 1 and 2</italic></bold> (Figs <xref ref-type="fig" rid="F2">2D</xref>, <xref ref-type="fig" rid="F5">5A, D</xref>) with longer and more numerous setae; antenna 2 peduncular article 3 with a single or a pair of smaller robust setae; peduncular article 4 with 1–3 ventromedial small robust setae, with two ventrodistal processes; peduncular article 5 without robust seta, with ventroproximal and ventrodistal process, size of process function to maturity of the specimen.</p><p><bold><italic>Variability</italic></bold> (based on specimens from Bône, Arcachon Bay, and Trébeurden; same data as material examined).</p><p><bold><italic>Head</italic></bold> with rostrum reaching or not lateral ridge of head; <bold><italic>antenna 1</italic></bold> peduncular article 1 with one or two dorsomedial and two to four ventral robust setae, sometimes no left right symmetry; antenna 1 flagellum with five or six articles; <bold><italic>female antenna 2</italic></bold> peduncular article 4 with two to four robust setae, and few times in larger specimens a distal pair; <bold><italic>male antenna 2</italic></bold> peduncular article 4 with one to three medioventral robust setae, ventrodistal process subequal or the upper one slightly shorter; <bold><italic>maxilliped</italic></bold> article 2 outer margin with one to three plumose setae distally; <bold><italic>gnathopod 1</italic></bold> coxa ventral margin with one to three long plumose setae; <bold><italic>gnathopod 2</italic></bold> dactylus with generally two teeth on flexor margin for adult specimens (specimen with BL &lt; 2.2 mm mainly juveniles with only one tooth, 1.7% of adults specimens examined with three teeth), sometimes no left right symmetry, an adult male specimen (BL = 2.46 mm) with two teeth on the left and a single tooth on the right gnathopod 2; <bold><italic>pereopod 3 and 4</italic></bold> dactylus reaching between proximal to distal end of carpus; <bold><italic>pereopod 5 and 6</italic></bold> carpus with clusters of three or four proximal and three to five distal robust setae; urosome with or without small lateral depression which looks like a vestigial notch; <bold><italic>uropod 1</italic></bold> peduncle with five to nine robust setae along outer margin, sometimes with one to three proximal simple setae, rami with three to five robust setae on outer margin; <bold><italic>uropod 3</italic></bold> peduncle shorter to subequal in length to ramus, variously expanded, with or without setae dorsally; <bold><italic>telson</italic></bold> more or less acute, dorsodistal robust setae tooth-like, mostly not observed.</p></tp:treatment-sec><tp:treatment-sec sec-type="Ecological data" id="SECID0E3OAE"><title>Ecological data.</title><p>Thirty-eight brooding females were examined; BL ranged from 2.49 to 4.53 mm; fecundity ranged between 4 and 37 eggs/marsupium; mean fecundity of 9 eggs/marsupium. Eggs were ovoid, with mean major and minor diameters of 0.323 ± 0.055 mm and 0.266 ± 0.037 mm, respectively (<italic>x̄</italic> ± s; <italic>n</italic> = 351). These females were collected from two locations in Arcachon bay. In both locations, there were moderate but significant positive correlation between body length and number of eggs per marsupium (Spearman’s <italic>ρ</italic> =0.69 and 0.55, for locations “bouée 13” and “Arcachon harbor”, respectively). There was no significant correlation between the size of eggs and the number of eggs in the marsupium of females (Spearman correlation tests, <italic>p</italic>-values &gt;0.05).</p><p>Field data collected in Arcachon Bay showed that gender features could be distinguished from a body length of c. 1.7 mm. Smaller female displayed smooth oostegites, while larger female displayed ramified oostegites with or without eggs (Fig. <xref ref-type="fig" rid="F6">6</xref>; Kruskal-Wallis test followed by post-hoc Dunn tests, <italic>p</italic>-values &lt;0.05). Mature female with ramified oostegites or bearing eggs reached higher size than male (Fig. <xref ref-type="fig" rid="F6">6</xref>; Kruskal-Wallis test followed by post-hoc Dunn tests, <italic>p</italic>-values &lt;0.05).</p><fig id="F6" position="float" orientation="portrait"><object-id xmlns:xlink="http://www.w3.org/1999/xlink" content-type="doi" xlink:type="simple">10.3897/zookeys.1106.83340.figure6</object-id><object-id xmlns:xlink="http://www.w3.org/1999/xlink" content-type="arpha" xlink:type="simple">12095EC2-E4EF-598B-B8EB-19FD7405629F</object-id><label>Figure 6.</label><caption><p>Frequency distribution of body size (in mm) for juvenile, male, female with smooth oostegites (F.smooth), female with ramified oostegites but no eggs (F.ramified), and female with eggs (F.eggs) of <italic><tp:taxon-name><tp:taxon-name-part taxon-name-part-type="genus" reg="Apocorophium">Apocorophium</tp:taxon-name-part><tp:taxon-name-part taxon-name-part-type="species" reg="acutum">acutum</tp:taxon-name-part></tp:taxon-name></italic> (Chevreux, 1908) in Arcachon bay, station “blockhaus”.</p></caption><graphic xmlns:xlink="http://www.w3.org/1999/xlink" xlink:href="zookeys-1106-101_article-83340__-g006.jpg" position="float" orientation="portrait" xlink:type="simple" id="oo_703037.jpg"><uri content-type="original_file" xlink:type="simple">https://binary.pensoft.net/fig/703037</uri></graphic></fig></tp:treatment-sec><ref-list><ref id="B7"><mixed-citation xmlns:xlink="http://www.w3.org/1999/xlink" xlink:type="simple"><person-group><name name-style="western"><surname>Chevreux</surname><given-names>E</given-names></name></person-group> (<year>1908</year>) <article-title>Sur trois nouveaux amphipodes méditerranéens appartenant au genre <italic><tp:taxon-name><tp:taxon-name-part taxon-name-part-type="genus">Corophium</tp:taxon-name-part></tp:taxon-name></italic> Latreille.</article-title><source>Bulletin de la Société Zoologique de France</source><volume>33</volume>: <fpage>69</fpage>–<lpage>75</lpage>. <ext-link xlink:href="10.5962/bhl.part.19156" ext-link-type="doi" xlink:type="simple">https://doi.org/10.5962/bhl.part.19156</ext-link></mixed-citation></ref><ref id="B9"><mixed-citation xmlns:xlink="http://www.w3.org/1999/xlink" xlink:type="simple"><person-group><name name-style="western"><surname>Chevreux</surname><given-names>E</given-names></name><name name-style="western"><surname>Fage</surname><given-names>L</given-names></name></person-group> (<year>1925</year>) Amphipodes. Faune de France 9. Lechevalier, Paris.</mixed-citation></ref><ref id="B30"><mixed-citation xmlns:xlink="http://www.w3.org/1999/xlink" xlink:type="simple"><person-group><name name-style="western"><surname>Poisson</surname><given-names>R</given-names></name><name name-style="western"><surname>Legueux</surname><given-names>ML</given-names></name></person-group> (<year>1926</year>) <article-title>Notes sur les crustacés amphipodes I Crustacés amphipodes marins littoraux de la zone dite du «trottoir» des environs de Banyuls-sur-mer. II. Etude comparée du <italic><tp:taxon-name><tp:taxon-name-part taxon-name-part-type="genus">Corophium</tp:taxon-name-part><tp:taxon-name-part taxon-name-part-type="species">acutum</tp:taxon-name-part></tp:taxon-name></italic> Chevreux et d’un <italic><tp:taxon-name><tp:taxon-name-part taxon-name-part-type="genus">Corophium</tp:taxon-name-part></tp:taxon-name></italic> d’eau saumâtre du canal de Caen.</article-title><source>Bulletin de la Société Zoologique de France</source><volume>51</volume>: <fpage>314</fpage>–<lpage>325</lpage>.</mixed-citation></ref><ref id="B34"><mixed-citation xmlns:xlink="http://www.w3.org/1999/xlink" xlink:type="simple"><person-group><name name-style="western"><surname>Schellenberg</surname><given-names>A</given-names></name></person-group> (<year>1928</year>) <article-title>Report on <tp:taxon-name><tp:taxon-name-part taxon-name-part-type="order">Amphipoda</tp:taxon-name-part></tp:taxon-name>. Zoological results of the Cambridge Expedition to the Suez Canal.</article-title><source>Transactions of the Zoological Society of London</source><volume>22</volume>: <fpage>633</fpage>–<lpage>692</lpage>. <ext-link xlink:href="10.1111/j.1096-3642.1928.tb00209.x" ext-link-type="doi" xlink:type="simple">https://doi.org/10.1111/j.1096-3642.1928.tb00209.x</ext-link></mixed-citation></ref><ref id="B35"><mixed-citation xmlns:xlink="http://www.w3.org/1999/xlink" xlink:type="simple"><person-group><name name-style="western"><surname>Shoemaker</surname><given-names>CR</given-names></name></person-group> (<year>1934</year>) <article-title>The amphipod genus <italic><tp:taxon-name><tp:taxon-name-part taxon-name-part-type="genus">Corophium</tp:taxon-name-part></tp:taxon-name></italic> on the east coast of America.</article-title><source>Proceedings of the Biological Society of Washington</source><volume>47</volume>: <fpage>23</fpage>–<lpage>32</lpage>.</mixed-citation></ref><ref id="B10"><mixed-citation xmlns:xlink="http://www.w3.org/1999/xlink" xlink:type="simple"><person-group><name name-style="western"><surname>Crawford</surname><given-names>GI</given-names></name></person-group> (<year>1937</year>) <article-title>A review of the amphipod genus <italic><tp:taxon-name><tp:taxon-name-part taxon-name-part-type="genus">Corophium</tp:taxon-name-part></tp:taxon-name></italic> with notes on the British species.</article-title><source>Journal of the Marine Biological Association of the United Kingdom</source><volume>21</volume>: <fpage>589</fpage>–<lpage>630</lpage>. <ext-link xlink:href="10.1017/S0025315400053753" ext-link-type="doi" xlink:type="simple">https://doi.org/10.1017/S0025315400053753</ext-link></mixed-citation></ref><ref id="B32"><mixed-citation xmlns:xlink="http://www.w3.org/1999/xlink" xlink:type="simple"><person-group><name name-style="western"><surname>Ruffo</surname><given-names>S</given-names></name></person-group> (<year>1938</year>) <article-title>Studi sui crostacei anfipodi, VIII: gli anfipodi marini del Museo Civico di Storia Naturale di Genova, (a) gli anfipodi del Mediterraneo.</article-title><source>Annali del Museo Civico di Storia Naturale di Genova</source><volume>60</volume>: <fpage>127</fpage>–<lpage>151</lpage>.</mixed-citation></ref><ref id="B33"><mixed-citation xmlns:xlink="http://www.w3.org/1999/xlink" xlink:type="simple"><person-group><name name-style="western"><surname>Salfi</surname><given-names>M</given-names></name></person-group> (<year>1939</year>) <article-title>Ricerche etologiche ed ecologiche sugli Anfipodi tubicoli del canale delle Saline di Cagliari.</article-title><source>Archivio Zoologico Italiano</source><volume>27</volume>: <fpage>31</fpage>–<lpage>62</lpage>.</mixed-citation></ref><ref id="B36"><mixed-citation xmlns:xlink="http://www.w3.org/1999/xlink" xlink:type="simple"><person-group><name name-style="western"><surname>Shoemaker</surname><given-names>CR</given-names></name></person-group> (<year>1947</year>) <article-title>Further notes on the amphipod genus <italic><tp:taxon-name><tp:taxon-name-part taxon-name-part-type="genus">Corophium</tp:taxon-name-part></tp:taxon-name></italic> from the east coast of America.</article-title><source>Journal of the Washington Academy of Sciences</source><volume>37</volume>(<issue>2</issue>): <fpage>47</fpage>–<lpage>63</lpage>.</mixed-citation></ref><ref id="B18"><mixed-citation xmlns:xlink="http://www.w3.org/1999/xlink" xlink:type="simple"><person-group><name name-style="western"><surname>Hurley</surname><given-names>DE</given-names></name></person-group> (<year>1954</year>) <article-title>Studies on the New Zealand Amphipodan fauna. 7. The family <tp:taxon-name><tp:taxon-name-part taxon-name-part-type="family">Corophiidae</tp:taxon-name-part></tp:taxon-name>, including a new species of <italic><tp:taxon-name><tp:taxon-name-part taxon-name-part-type="genus">Paracorophium</tp:taxon-name-part></tp:taxon-name></italic>.</article-title><source>Transactions of the Royal Society of New Zealand</source><volume>82</volume>: <fpage>431</fpage>–<lpage>460</lpage>.</mixed-citation></ref><ref id="B3"><mixed-citation xmlns:xlink="http://www.w3.org/1999/xlink" xlink:type="simple"><person-group><name name-style="western"><surname>Barnard</surname><given-names>JL</given-names></name></person-group> (<year>1969</year>) <article-title>Gammaridean <tp:taxon-name><tp:taxon-name-part taxon-name-part-type="order">Amphipoda</tp:taxon-name-part></tp:taxon-name> of the rocky intertidal of California: Monterey Bay to La Jolla.</article-title><source>United States National Museum Bulletin</source><volume>258</volume>: <fpage>1</fpage>–<lpage>230</lpage>. <ext-link xlink:href="10.5479/si.03629236.258.1" ext-link-type="doi" xlink:type="simple">https://doi.org/10.5479/si.03629236.258.1</ext-link></mixed-citation></ref><ref id="B5"><mixed-citation xmlns:xlink="http://www.w3.org/1999/xlink" xlink:type="simple"><person-group><name name-style="western"><surname>Bousfield</surname><given-names>EL</given-names></name></person-group> (<year>1973</year>) Shallow-water Gammaridean <tp:taxon-name><tp:taxon-name-part taxon-name-part-type="order">Amphipoda</tp:taxon-name-part></tp:taxon-name> of New England. Cornell University Press, Ithaca.</mixed-citation></ref><ref id="B24"><mixed-citation xmlns:xlink="http://www.w3.org/1999/xlink" xlink:type="simple"><person-group><name name-style="western"><surname>Lincoln</surname><given-names>RJ</given-names></name></person-group> (<year>1979</year>) <source>British Marine <tp:taxon-name><tp:taxon-name-part taxon-name-part-type="order">Amphipoda</tp:taxon-name-part></tp:taxon-name>: <tp:taxon-name><tp:taxon-name-part taxon-name-part-type="suborder">Gammaridea</tp:taxon-name-part></tp:taxon-name>.</source><publisher-name>British Museum (Natural History)</publisher-name>, <publisher-loc>London</publisher-loc>, <size units="page">658 pp</size>.</mixed-citation></ref><ref id="B11"><mixed-citation xmlns:xlink="http://www.w3.org/1999/xlink" xlink:type="simple"><person-group><name name-style="western"><surname>Dickinson</surname><given-names>JJ</given-names></name><name name-style="western"><surname>Wigley</surname><given-names>RL</given-names></name><name name-style="western"><surname>Brodeur</surname><given-names>RD</given-names></name><name name-style="western"><surname>Brown-leger</surname><given-names>S</given-names></name></person-group> (<year>1980</year>) <source>Distribution of gammaridean <tp:taxon-name><tp:taxon-name-part taxon-name-part-type="order">Amphipoda</tp:taxon-name-part></tp:taxon-name> (<tp:taxon-name><tp:taxon-name-part taxon-name-part-type="subphylum">Crustacea</tp:taxon-name-part></tp:taxon-name>) in the Middle Atlantic Bight region. NOAA Technical Report. N.M.F.S. S.S.R.</source><publisher-name>F.</publisher-name>, <publisher-loc>741</publisher-loc>, <size units="page">46 pp</size>.</mixed-citation></ref><ref id="B28"><mixed-citation xmlns:xlink="http://www.w3.org/1999/xlink" xlink:type="simple"><person-group><name name-style="western"><surname>Myers</surname><given-names>AA</given-names></name></person-group> (<year>1982</year>) <article-title>Family <tp:taxon-name><tp:taxon-name-part taxon-name-part-type="family">Corophiidae</tp:taxon-name-part></tp:taxon-name>.</article-title> In: <person-group><name name-style="western"><surname>Ruffo</surname><given-names>S</given-names></name></person-group> (<role>Ed.</role>) <issue-title>The Amphipoda of the Mediterranean. Part 1. Gammaridea (Acanthonotozomatidae to Gammaridea).</issue-title><source>Mémoires de l’Institut Océanographique</source><volume>13</volume>: <fpage>185</fpage>–<lpage>208</lpage>.</mixed-citation></ref><ref id="B4"><mixed-citation xmlns:xlink="http://www.w3.org/1999/xlink" xlink:type="simple"><person-group><name name-style="western"><surname>Barnard</surname><given-names>JL</given-names></name><name name-style="western"><surname>Karaman</surname><given-names>GS</given-names></name></person-group> (<year>1991</year>) <article-title>The families and genera of marine gammaridean <tp:taxon-name><tp:taxon-name-part taxon-name-part-type="order">Amphipoda</tp:taxon-name-part></tp:taxon-name> (except marine gammaroids). Part 1.</article-title><source>Records of the Australian Museum, Supplement</source><volume>13</volume>(<issue>1</issue>): <fpage>1</fpage>–<lpage>417</lpage>. <ext-link xlink:href="10.3853/j.0812-7387.13.1991.91" ext-link-type="doi" xlink:type="simple">https://doi.org/10.3853/j.0812-7387.13.1991.91</ext-link></mixed-citation></ref><ref id="B6"><mixed-citation xmlns:xlink="http://www.w3.org/1999/xlink" xlink:type="simple"><person-group><name name-style="western"><surname>Bousfield</surname><given-names>EL</given-names></name><name name-style="western"><surname>Hoover</surname><given-names>PM</given-names></name></person-group> (<year>1997</year>) <article-title>The amphipod superfamily <tp:taxon-name><tp:taxon-name-part taxon-name-part-type="superfamily">Corophioidea</tp:taxon-name-part></tp:taxon-name> on the Pacific coast of North America. Part V. Family <tp:taxon-name><tp:taxon-name-part taxon-name-part-type="family">Corophiidae</tp:taxon-name-part></tp:taxon-name>: <tp:taxon-name><tp:taxon-name-part taxon-name-part-type="subfamily">Corophiinae</tp:taxon-name-part></tp:taxon-name>, new subfamily. Systematics and distributional ecology.</article-title><source>Amphipacifica</source><volume>2</volume>: <fpage>67</fpage>–<lpage>139</lpage>.</mixed-citation></ref><ref id="B27"><mixed-citation xmlns:xlink="http://www.w3.org/1999/xlink" xlink:type="simple"><person-group><name name-style="western"><surname>Lowry</surname><given-names>JK</given-names></name><name name-style="western"><surname>Stoddart</surname><given-names>HE</given-names></name></person-group> (<year>2003</year>) <tp:taxon-name><tp:taxon-name-part taxon-name-part-type="subphylum">Crustacea</tp:taxon-name-part></tp:taxon-name>: <tp:taxon-name><tp:taxon-name-part taxon-name-part-type="class">Malacostraca</tp:taxon-name-part></tp:taxon-name>: <tp:taxon-name><tp:taxon-name-part taxon-name-part-type="superorder">Peracarida</tp:taxon-name-part></tp:taxon-name>: <tp:taxon-name><tp:taxon-name-part taxon-name-part-type="order">Amphipoda</tp:taxon-name-part></tp:taxon-name>, <tp:taxon-name><tp:taxon-name-part taxon-name-part-type="order">Cumacea</tp:taxon-name-part></tp:taxon-name>, <tp:taxon-name><tp:taxon-name-part taxon-name-part-type="order">Mysidacea</tp:taxon-name-part></tp:taxon-name> (Vol. 19.2B). CSIRO Publishing, Melbourne, Australia.</mixed-citation></ref><ref id="B31"><mixed-citation xmlns:xlink="http://www.w3.org/1999/xlink" xlink:type="simple"><person-group><name name-style="western"><surname>Ren</surname><given-names>X</given-names></name></person-group> (<year>2006</year>) <tp:taxon-name><tp:taxon-name-part taxon-name-part-type="subphylum">Crustacea</tp:taxon-name-part></tp:taxon-name>, <tp:taxon-name><tp:taxon-name-part taxon-name-part-type="order">Amphipoda</tp:taxon-name-part></tp:taxon-name>, <tp:taxon-name><tp:taxon-name-part taxon-name-part-type="suborder">Gammaridea</tp:taxon-name-part></tp:taxon-name>. Fauna Sinica Invertebrata 41: 558.</mixed-citation></ref><ref id="B2"><mixed-citation xmlns:xlink="http://www.w3.org/1999/xlink" xlink:type="simple"><person-group><name name-style="western"><surname>Bano</surname><given-names>H</given-names></name><name name-style="western"><surname>Kazmi</surname><given-names>QG</given-names></name></person-group> (<year>2012</year>) <article-title>A checklist of marine amphipods of Pakistan.</article-title><source>Fuuast Journal of Biology</source><volume>2</volume>: <fpage>113</fpage>–<lpage>116</lpage>.</mixed-citation></ref><ref id="B17"><mixed-citation xmlns:xlink="http://www.w3.org/1999/xlink" xlink:type="simple"><person-group><name name-style="western"><surname>Hossain</surname><given-names>MB</given-names></name><name name-style="western"><surname>Hughes</surname><given-names>L</given-names></name></person-group> (<year>2016</year>) <article-title>New species <italic><tp:taxon-name><tp:taxon-name-part taxon-name-part-type="genus">Victoriopisa</tp:taxon-name-part><tp:taxon-name-part taxon-name-part-type="species">bruneiensis</tp:taxon-name-part></tp:taxon-name></italic> and <italic><tp:taxon-name><tp:taxon-name-part taxon-name-part-type="genus">Apocorophium</tp:taxon-name-part><tp:taxon-name-part taxon-name-part-type="species">acutum</tp:taxon-name-part></tp:taxon-name></italic> (Chevreux, 1908) from Brunei (<tp:taxon-name><tp:taxon-name-part taxon-name-part-type="subphylum">Crustacea</tp:taxon-name-part></tp:taxon-name>: <tp:taxon-name><tp:taxon-name-part taxon-name-part-type="superorder">Peracarida</tp:taxon-name-part></tp:taxon-name>: <tp:taxon-name><tp:taxon-name-part taxon-name-part-type="order">Amphipoda</tp:taxon-name-part></tp:taxon-name>).</article-title><source>Zootaxa</source><volume>4117</volume>(<issue>3</issue>): <fpage>375</fpage>–<lpage>386</lpage>. <ext-link xlink:href="10.11646/zootaxa.4117.3.5" ext-link-type="doi" xlink:type="simple">https://doi.org/10.11646/zootaxa.4117.3.5</ext-link></mixed-citation></ref><ref id="B19"><mixed-citation xmlns:xlink="http://www.w3.org/1999/xlink" xlink:type="simple"><person-group><name name-style="western"><surname>Jung</surname><given-names>JW</given-names></name><name name-style="western"><surname>Kim</surname><given-names>W</given-names></name></person-group> (<year>2007</year>) <article-title><italic><tp:taxon-name><tp:taxon-name-part taxon-name-part-type="genus">Apocorophium</tp:taxon-name-part><tp:taxon-name-part taxon-name-part-type="species">acutum</tp:taxon-name-part></tp:taxon-name></italic> (<tp:taxon-name><tp:taxon-name-part taxon-name-part-type="subphylum">Crustacea</tp:taxon-name-part></tp:taxon-name>: <tp:taxon-name><tp:taxon-name-part taxon-name-part-type="order">Amphipoda</tp:taxon-name-part></tp:taxon-name>: <tp:taxon-name><tp:taxon-name-part taxon-name-part-type="family">Corophiidae</tp:taxon-name-part></tp:taxon-name>), newly recorded corophiid species in Korea.</article-title><source>Animal Systematics, Evolution and Diversity</source><volume>23</volume>(<issue>2</issue>): <fpage>247</fpage>–<lpage>250</lpage>. <ext-link xlink:href="10.5635/KJSZ.2007.23.2.247" ext-link-type="doi" xlink:type="simple">https://doi.org/10.5635/KJSZ.2007.23.2.247</ext-link></mixed-citation></ref><ref id="B12"><mixed-citation xmlns:xlink="http://www.w3.org/1999/xlink" xlink:type="simple"><person-group><name name-style="western"><surname>Demicheli</surname><given-names>A</given-names></name><name name-style="western"><surname>Verdi</surname><given-names>A</given-names></name></person-group> (<year>2018</year>) <article-title>First record of <italic><tp:taxon-name><tp:taxon-name-part taxon-name-part-type="genus">Apocorophium</tp:taxon-name-part><tp:taxon-name-part taxon-name-part-type="species">acutum</tp:taxon-name-part></tp:taxon-name></italic> (Chevreux, 1908) (<tp:taxon-name><tp:taxon-name-part taxon-name-part-type="order">Amphipoda</tp:taxon-name-part></tp:taxon-name>, <tp:taxon-name><tp:taxon-name-part taxon-name-part-type="family">Corophiidae</tp:taxon-name-part></tp:taxon-name>, <tp:taxon-name><tp:taxon-name-part taxon-name-part-type="subfamily">Corophiinae</tp:taxon-name-part></tp:taxon-name>) from Uruguay, with notes on the biology and distribution.</article-title><source>Check List</source><volume>14</volume>(<issue>6</issue>): <fpage>1169</fpage>–<lpage>1173</lpage>. <ext-link xlink:href="10.15560/14.6.1169" ext-link-type="doi" xlink:type="simple">https://doi.org/10.15560/14.6.1169</ext-link></mixed-citation></ref></ref-list></tp:taxon-treatment>
